# Supplementary material for: Cartilage Collagen Neoepitope C2C Expression in the Articular Cartilage and Its Relation to Joint Tissue Damage in Patients with Knee Osteoarthritis
Source: Biomedicines. 2024 May 11;12(5):1063. doi: 10.3390/biomedicines12051063 (PMC11117959; doi:10.3390/biomedicines12051063)
Supplement: Supplementary file 1 [file biomedicines-12-01063-s001.zip]

Archive with 1 entries (1 files):
- biomedicines-2887194-supplementary.pdf
